# Supplementary material for: Molecular Basis of C-30 Product Regioselectivity of Legume Oxidases Involved in High-Value Triterpenoid Biosynthesis
Source: Front Plant Sci. 2019 Nov 26;10:1520. doi: 10.3389/fpls.2019.01520 (PMC6901910; doi:10.3389/fpls.2019.01520)
Supplement: Supplementary file 1 [file DataSheet_1.zip]

Archive with 13 entries (13 files):
- 11-01-2019_10.3389-fpls.2019.01520/Supplementary Data.PDF
- 11-01-2019_10.3389-fpls.2019.01520/Supplementary Figure S1.PDF
- 11-01-2019_10.3389-fpls.2019.01520/Supplementary Figure S2.PDF
- 11-01-2019_10.3389-fpls.2019.01520/Supplementary Figure S3.PDF
- 11-01-2019_10.3389-fpls.2019.01520/Supplementary Figure S4.PDF
- 11-01-2019_10.3389-fpls.2019.01520/Supplementary Methods.PDF
- 11-01-2019_10.3389-fpls.2019.01520/Supplementary Table S1.PDF
- 11-01-2019_10.3389-fpls.2019.01520/Supplementary Table S2.PDF
- 11-01-2019_10.3389-fpls.2019.01520/Supplementary Table S3.PDF
- 11-01-2019_10.3389-fpls.2019.01520/Supplementary Table S4.PDF
- 11-01-2019_10.3389-fpls.2019.01520/Supplementary Table S5.PDF
- 11-01-2019_10.3389-fpls.2019.01520/Supplementary Table S6.PDF
- 11-01-2019_10.3389-fpls.2019.01520/Supplementary Data (1).PDF
